# Supplementary material for: Efficacy and safety of ciclosporin versus methotrexate in the treatment of severe atopic dermatitis in children and young people (TREAT): a multicentre parallel group assessor-blinded clinical trial
Source: Br J Dermatol. 2023 Sep 19;189(6):674–84. doi: 10.1093/bjd/ljad281 (PMC13077216; doi:10.1093/bjd/ljad281)
Supplement: ljad281_Supplementary_Data [file ljad281_supplementary_data.zip]

Archive with 3 entries (3 files):
- 23_534 JC.pptx
- Supporting information.docx
- TREAT paper - Supplementary Appendix_FINAL_tc.docx
